# Supplementary material for: Aortic Valve Replacement vs. Balloon-Expandable and Self-Expandable Transcatheter Implantation in Low-Risk Patients
Source: J Clin Med. 2025 Nov 21;14(23):8278. doi: 10.3390/jcm14238278 (PMC12693321; doi:10.3390/jcm14238278)
Supplement: Supplementary file 1 [file jcm-14-08278-s001.zip]

Archive with 1 entries (1 files):
- jcm-3965013-supplementary.pdf
